# Supplementary material for: TGFB1-Mediated Gliosis in Multiple Sclerosis Spinal Cords Is Favored by the Regionalized Expression of HOXA5 and the Age-Dependent Decline in Androgen Receptor Ligands
Source: Int J Mol Sci. 2019 Nov 26;20(23):5934. doi: 10.3390/ijms20235934 (PMC6928867; doi:10.3390/ijms20235934)
Supplement: Supplementary file 1 [file ijms-20-05934-s001.zip]

Archive with 6 entries (5 files):
- Data supplement 1.xlsx
- __MACOSX/
- __MACOSX/._Data supplement 1.xlsx
- Data supplement 2.xlsx
- __MACOSX/._Data supplement 2.xlsx
- Data supplement 3.docx
