# Supplementary material for: TGFB1-Mediated Gliosis in Multiple Sclerosis Spinal Cords Is Favored by the Regionalized Expression of HOXA5 and the Age-Dependent Decline in Androgen Receptor Ligands
Source: Int J Mol Sci. 2019 Nov 26;20(23):5934. doi: 10.3390/ijms20235934 (PMC6928867; doi:10.3390/ijms20235934)
Supplement: Supplementary file 1 [file ijms-20-05934-s001.zip › Data supplement 1.xlsx]

## Sheet: Feuil1
RNA-seq data were retrieved from the "brain RNA-seq" web portal (http://www.brainrnaseq.org/). Data are expressed in Fragments Per Kilobase Million
	Astrocytes	Oligodendrocytes	Microglia	Neurons	Endothelial cells
HOXA2	0.1	0.1	0.14	0.1	0.1
HOXA4	0.1	0.1	0.1	0.1	0.1
HOXA5	0.1	0.1	0.13	0.1	0.1
HOXB2	0.1	0.1	0.1	0.1	0.1
HOXB3	0.1	0.1	0.1	0.1	0.1
HOXB5	0.1	0.1	0.1	0.1	0.1
HOXB6	0.1	0.1	0.1	0.1	0.1
HOXB7	0.1	0.1	0.11	0.1	0.1
HOXB8	0.1	0.1	0.1	0.1	0.1
HOXD8	0.1	0.1	0.1	0.1	0.1
