# Supplementary material for: TGFB1-Mediated Gliosis in Multiple Sclerosis Spinal Cords Is Favored by the Regionalized Expression of HOXA5 and the Age-Dependent Decline in Androgen Receptor Ligands
Source: Int J Mol Sci. 2019 Nov 26;20(23):5934. doi: 10.3390/ijms20235934 (PMC6928867; doi:10.3390/ijms20235934)
Supplement: Supplementary file 1 [file ijms-20-05934-s001.zip › Data supplement 2.xlsx]

## Sheet: HOX partners 
List of human protein partners of SC-overexpressed Homeobox proteins
Methods: the BioGrid database of protein-protein interactions was queried and only published interactions obtained in the human species were retained.
HOXA5	SMAD1
HOXA5	MAPK14
HOXA5	DDIT3
HOXA5	SOX2
HOXA5	TWIST1
HOXA5	RBFOX2
HOXA5	FOXA2
HOXA5	FOXO1
HOXA5	GTF2A1L
HOXA5	PRMT6
HOXA5	ELAVL1
HOXA5	HLA-DPA1
HOXA5	GGPS1
HOXA5	ZNF707
HOXA5	CARD8
HOXA5	DNMT3L
HOXA5	ERP44
HOXA5	ZNF408
HOXB5	HRAS
HOXB5	HIST1H1D
HOXB5	HOXC4
HOXB5	NKX2-1
HOXB5	ACTB
HOXB5	ATP6V0A1
HOXB5	ATP6V0A2
HOXB5	C12orf75
HOXB5	CCNY
HOXB5	CCNYL1
HOXB5	CNTN1
HOXB5	CSNK1G2
HOXB5	CTBP1
HOXB5	CTBP2
HOXB5	CTNNBL1
HOXB5	CYB5R3
HOXB5	EFR3A
HOXB5	EFR3B
HOXB5	EIF2S2
HOXB5	ERICH5
HOXB5	FYN
HOXB5	GNA11
HOXB5	GNA13
HOXB5	GNAO1
HOXB5	GNAQ
HOXB5	GNAZ
HOXB5	GNB4
HOXB5	HDGFRP2
HOXB5	IQGAP1
HOXB5	KRAS
HOXB5	LYN
HOXB5	MAGEA11
HOXB5	NEFL
HOXB5	NUP155
HOXB5	NUP35
HOXB5	PAG1
HOXB5	PALM
HOXB5	PROCR
HOXB5	RAB2A
HOXB5	RBM12
HOXB5	RCHY1
HOXB5	SIRT1
HOXB5	SIRT5
HOXB5	SMPDL3B
HOXB5	SRC
HOXB5	SVIP
HOXB5	TLDC1
HOXB5	TRIM11
HOXB5	TRIM23
HOXB5	UBTD2
HOXB5	ULBP2
HOXB5	VPS37C
HOXB5	YES1
HOXB7	CREBBP
HOXB7	PBX1
HOXB7	APP
HOXB7	NFKBIA
HOXB7	XRCC6
HOXB7	XRCC5
HOXB7	PRKDC
HOXB7	CLK3
HOXB7	PARP1
HOXB7	IRAK3
HOXB7	UBR3
HOXB7	IMPDH1
HOXB8	PBX1
HOXB8	PBX3

## Sheet: List Human TFs
List of human TFs with experimentally-proven or infered TF binding sites (Samuel A Lambert Cell 2018)
ARID3B
ARID3C
ZBED6
AHRR
ARNTL2
ASCL3
ASCL4
ASCL5
ATOH8
HELT
HES3
HES4
HEYL
HIF3A
LYL1
MLXIP
MXD1
MXD3
MXD4
MYCL
NEUROD4
NEUROD6
NEUROG3
NPAS1
NPAS3
NPAS4
SCX
SIM1
SIM2
TAL2
TCF15
TCF23
TCF24
CREBL2
CREBZF
BNC1
BNC2
DPF3
FEZF2
HIVEP3
IKZF4
IKZF5
MYT1L
PRDM16
SALL1
SALL4
SP6
ST18
ZBTB34
ZFP2
ZFP30
ZFY
ZNF117
ZNF652
ZNF664
ZNF679
ZNF691
ZNF697
ZNF705A
ZNF705B
ZNF705D
ZNF852
ZSCAN10
ZEB2
ZFHX4
TRERF1
JRKL
TIGD2
TIGD6
LIN28A
YBX2
RBPJL
SATB2
TFDP2
TFDP3
FOXB2
FOXD4
FOXD4L1
FOXD4L3
FOXD4L5
FOXD4L6
FOXE3
FOXI2
FOXI3
FOXK2
FOXP4
FOXS1
HMG20B
DBX1
DBX2
HHEX
IRX6
NKX2-6
RHOXF2B
SEBOX
NAIF1
TERF2
NR1H3
PROX2
RFX6
DEAF1
TBX10
TBPL2
LIN54
TFAP2A
TFAP2B
TFAP2C
TFAP2D
TFAP2E
ARID3A
ARID5A
ARID5B
HMGA1
HMGA2
ZBED1
AHR
ARNT
ARNT2
ARNTL
ASCL1
ASCL2
ATOH1
ATOH7
BHLHA15
BHLHE22
BHLHE23
BHLHE40
BHLHE41
CCDC169-SOHLH2
CLOCK
EPAS1
FERD3L
FIGLA
HAND1
HAND2
HES1
HES2
HES5
HES6
HES7
HEY1
HEY2
HIF1A
MAX
MESP1
MESP2
MITF
MLX
MLXIPL
MNT
MSC
MSGN1
MXI1
MYC
MYCN
MYF5
MYF6
MYOD1
MYOG
NEUROD1
NEUROD2
NEUROG1
NEUROG2
NHLH1
NHLH2
NPAS2
OLIG1
OLIG2
OLIG3
PTF1A
SOHLH2
SREBF1
SREBF2
TAL1
TCF12
TCF21
TCF3
TCF4
TCFL5
TFAP4
TFE3
TFEB
TFEC
TWIST1
TWIST2
USF1
USF2
AC023509.3
ATF1
ATF2
ATF3
ATF4
ATF5
ATF6
ATF6B
ATF7
BACH1
BACH2
BATF
BATF3
CEBPA
CEBPB
CEBPD
CEBPE
CEBPG
CREB1
CREB3
CREB3L1
CREB3L2
CREB3L4
CREB5
CREM
DBP
DDIT3
FOS
FOSB
FOSL1
FOSL2
HLF
JDP2
JUN
JUNB
JUND
MAF
MAFA
MAFB
MAFF
MAFG
MAFK
NFE2
NFE2L1
NFE2L2
NFE2L3
NFIL3
NRL
TEF
XBP1
AC138696.1
BCL11A
BCL11B
BCL6
BCL6B
CTCF
CTCFL
DPF1
E4F1
EGR1
EGR2
EGR3
EGR4
FEZF1
GFI1
GFI1B
GLI1
GLI2
GLI3
GLI4
GLIS1
GLIS2
GLIS3
GTF3A
GZF1
HIC1
HIC2
HINFP
HIVEP1
HIVEP2
HKR1
IKZF1
IKZF2
IKZF3
INSM1
KLF1
KLF10
KLF11
KLF12
KLF13
KLF14
KLF15
KLF16
KLF17
KLF2
KLF3
KLF4
KLF5
KLF6
KLF7
KLF8
KLF9
MAZ
MECOM
MTF1
MYNN
MZF1
OSR1
OSR2
OVOL1
OVOL2
PLAG1
PLAGL1
PLAGL2
PRDM1
PRDM12
PRDM14
PRDM15
PRDM4
PRDM6
PRDM9
RBAK
REST
RREB1
SALL2
SCRT1
SCRT2
SNAI1
SNAI2
SNAI3
SP1
SP2
SP3
SP4
SP5
SP7
SP8
SP9
VEZF1
WT1
YY1
YY2
ZBTB1
ZBTB11
ZBTB12
ZBTB14
ZBTB16
ZBTB18
ZBTB2
ZBTB20
ZBTB22
ZBTB26
ZBTB3
ZBTB32
ZBTB33
ZBTB37
ZBTB4
ZBTB42
ZBTB43
ZBTB44
ZBTB45
ZBTB48
ZBTB49
ZBTB6
ZBTB7A
ZBTB7B
ZBTB7C
ZFP1
ZFP14
ZFP28
ZFP3
ZFP41
ZFP42
ZFP57
ZFP64
ZFP69
ZFP69B
ZFP82
ZFP90
ZFP92
ZFX
ZIC1
ZIC2
ZIC3
ZIC4
ZIC5
ZIK1
ZIM2
ZIM3
ZKSCAN1
ZKSCAN2
ZKSCAN3
ZKSCAN5
ZKSCAN7
ZNF10
ZNF100
ZNF101
ZNF114
ZNF12
ZNF121
ZNF124
ZNF132
ZNF133
ZNF134
ZNF135
ZNF136
ZNF140
ZNF141
ZNF143
ZNF146
ZNF148
ZNF154
ZNF157
ZNF16
ZNF169
ZNF17
ZNF174
ZNF175
ZNF177
ZNF18
ZNF180
ZNF181
ZNF182
ZNF184
ZNF189
ZNF19
ZNF197
ZNF2
ZNF200
ZNF202
ZNF205
ZNF211
ZNF212
ZNF213
ZNF214
ZNF217
ZNF219
ZNF22
ZNF222
ZNF223
ZNF224
ZNF225
ZNF23
ZNF232
ZNF235
ZNF236
ZNF248
ZNF25
ZNF250
ZNF254
ZNF257
ZNF26
ZNF260
ZNF263
ZNF264
ZNF266
ZNF267
ZNF273
ZNF274
ZNF276
ZNF28
ZNF280A
ZNF281
ZNF282
ZNF283
ZNF284
ZNF285
ZNF287
ZNF296
ZNF3
ZNF30
ZNF300
ZNF302
ZNF304
ZNF311
ZNF316
ZNF317
ZNF32
ZNF320
ZNF322
ZNF324
ZNF324B
ZNF329
ZNF331
ZNF333
ZNF334
ZNF337
ZNF33A
ZNF33B
ZNF34
ZNF341
ZNF343
ZNF345
ZNF35
ZNF350
ZNF354A
ZNF354B
ZNF354C
ZNF37A
ZNF382
ZNF383
ZNF384
ZNF385D
ZNF394
ZNF396
ZNF398
ZNF41
ZNF410
ZNF415
ZNF416
ZNF417
ZNF418
ZNF419
ZNF423
ZNF425
ZNF429
ZNF430
ZNF431
ZNF432
ZNF433
ZNF436
ZNF439
ZNF44
ZNF440
ZNF441
ZNF442
ZNF443
ZNF444
ZNF445
ZNF449
ZNF45
ZNF454
ZNF460
ZNF467
ZNF468
ZNF479
ZNF480
ZNF483
ZNF484
ZNF485
ZNF486
ZNF487
ZNF490
ZNF492
ZNF496
ZNF501
ZNF502
ZNF506
ZNF513
ZNF519
ZNF521
ZNF525
ZNF527
ZNF528
ZNF529
ZNF530
ZNF534
ZNF540
ZNF543
ZNF547
ZNF548
ZNF549
ZNF550
ZNF552
ZNF554
ZNF555
ZNF557
ZNF558
ZNF561
ZNF562
ZNF563
ZNF564
ZNF565
ZNF566
ZNF567
ZNF570
ZNF571
ZNF573
ZNF574
ZNF580
ZNF581
ZNF582
ZNF584
ZNF585A
ZNF586
ZNF587
ZNF589
ZNF594
ZNF595
ZNF596
ZNF597
ZNF605
ZNF610
ZNF611
ZNF613
ZNF614
ZNF615
ZNF616
ZNF619
ZNF620
ZNF621
ZNF626
ZNF627
ZNF628
ZNF641
ZNF649
ZNF655
ZNF658
ZNF660
ZNF662
ZNF667
ZNF669
ZNF671
ZNF674
ZNF675
ZNF677
ZNF680
ZNF681
ZNF682
ZNF684
ZNF69
ZNF692
ZNF695
ZNF7
ZNF701
ZNF704
ZNF705G
ZNF707
ZNF708
ZNF71
ZNF711
ZNF713
ZNF714
ZNF716
ZNF718
ZNF727
ZNF730
ZNF735
ZNF736
ZNF737
ZNF74
ZNF740
ZNF749
ZNF75A
ZNF75D
ZNF76
ZNF761
ZNF764
ZNF765
ZNF766
ZNF768
ZNF77
ZNF770
ZNF771
ZNF774
ZNF776
ZNF777
ZNF778
ZNF780A
ZNF782
ZNF783
ZNF784
ZNF785
ZNF786
ZNF787
ZNF789
ZNF79
ZNF790
ZNF791
ZNF792
ZNF793
ZNF799
ZNF8
ZNF805
ZNF808
ZNF81
ZNF816
ZNF821
ZNF823
ZNF84
ZNF846
ZNF85
ZNF860
ZNF879
ZNF880
ZNF883
ZNF891
ZNF90
ZNF93
ZNF98
ZSCAN1
ZSCAN16
ZSCAN22
ZSCAN23
ZSCAN26
ZSCAN29
ZSCAN30
ZSCAN31
ZSCAN4
ZSCAN5A
ZSCAN5C
ZSCAN9
PATZ1
ZNF524
ZNF653
ZEB1
ZFHX3
ZNF541
NFYA
CENPB
CENPBD1
TIGD1
LIN28B
YBX1
YBX3
RBPJ
CUX1
CUX2
ONECUT1
ONECUT2
ONECUT3
SATB1
CXXC1
CXXC5
DNMT1
KDM2B
TET1
KMT2A
DMRT1
DMRT2
DMRT3
DMRTA1
DMRTA2
DMRTC2
E2F1
E2F2
E2F3
E2F4
E2F5
E2F6
E2F7
E2F8
TFDP1
EBF1
EBF2
EBF3
EBF4
EHF
ELF1
ELF2
ELF4
ELF5
ELK1
ELK3
ELK4
ERF
ERG
ETS1
ETS2
ETV1
ETV2
ETV3
ETV3L
ETV4
ETV5
ETV6
ETV7
FEV
FLI1
GABPA
SPDEF
SPI1
SPIB
SPIC
ELF3
FOXA1
FOXA2
FOXA3
FOXB1
FOXC1
FOXC2
FOXD1
FOXD2
FOXD3
FOXD4L4
FOXE1
FOXF1
FOXF2
FOXG1
FOXH1
FOXI1
FOXJ1
FOXJ2
FOXJ3
FOXK1
FOXL1
FOXL2
FOXM1
FOXN1
FOXN2
FOXN3
FOXN4
FOXO1
FOXO3
FOXO4
FOXO6
FOXP1
FOXP2
FOXP3
FOXQ1
FOXR1
FOXR2
GATA1
GATA2
GATA3
GATA4
GATA5
GATA6
TRPS1
GCM1
GCM2
GRHL1
GRHL2
TFCP2
TFCP2L1
UBP1
GTF2I
GTF2IRD1
BBX
CIC
HBP1
LEF1
SOX1
SOX10
SOX11
SOX12
SOX13
SOX14
SOX15
SOX17
SOX18
SOX2
SOX21
SOX3
SOX30
SOX4
SOX5
SOX6
SOX7
SOX8
SOX9
SRY
TCF7
TCF7L1
TCF7L2
ALX1
ALX3
ALX4
ANHX
ARGFX
ARX
BARHL1
BARHL2
BARX1
BARX2
BSX
CDX1
CDX2
CDX4
CRX
DLX1
DLX2
DLX3
DLX4
DLX5
DLX6
DMBX1
DPRX
DRGX
DUX1
DUX3
DUX4
DUXA
EMX1
EMX2
EN1
EN2
ESX1
EVX1
EVX2
GBX1
GBX2
GSC
GSC2
GSX1
GSX2
HDX
HESX1
HLX
HMBOX1
HMX1
HMX2
HMX3
HNF1A
HNF1B
HOMEZ
HOXA1
HOXA10
HOXA11
HOXA13
HOXA2
HOXA3
HOXA4
HOXA5
HOXA6
HOXA7
HOXA9
HOXB1
HOXB13
HOXB2
HOXB3
HOXB4
HOXB5
HOXB6
HOXB7
HOXB8
HOXB9
HOXC10
HOXC11
HOXC12
HOXC13
HOXC4
HOXC5
HOXC6
HOXC8
HOXC9
HOXD1
HOXD10
HOXD11
HOXD12
HOXD13
HOXD3
HOXD4
HOXD8
HOXD9
IRX1
IRX2
IRX3
IRX4
IRX5
ISL1
ISL2
ISX
LBX1
LBX2
LHX1
LHX2
LHX3
LHX4
LHX5
LHX6
LHX8
LHX9
LMX1A
LMX1B
MEIS1
MEIS2
MEIS3
MEOX1
MEOX2
MIXL1
MNX1
MSX1
MSX2
NANOG
NANOGP8
NKX1-1
NKX1-2
NKX2-1
NKX2-2
NKX2-3
NKX2-4
NKX2-5
NKX2-8
NKX3-1
NKX3-2
NKX6-1
NKX6-2
NKX6-3
NOBOX
NOTO
OTP
OTX1
OTX2
PBX1
PBX2
PBX3
PBX4
PDX1
PHOX2A
PHOX2B
PITX1
PITX2
PITX3
PKNOX1
PKNOX2
PROP1
PRRX1
PRRX2
RAX
RAX2
RHOXF1
RHOXF2
SHOX
SHOX2
SIX1
SIX2
SIX3
SIX4
SIX5
SIX6
TGIF1
TGIF2
TGIF2LX
TGIF2LY
TLX1
TLX2
TLX3
UNCX
VAX1
VAX2
VENTX
VSX1
VSX2
ZFHX2
ZHX1
PAX2
PAX3
PAX4
PAX6
PAX7
POU1F1
POU2F1
POU2F2
POU2F3
POU3F1
POU3F2
POU3F3
POU3F4
POU4F1
POU4F2
POU4F3
POU5F1
POU5F1B
POU6F1
POU6F2
HSF1
HSF2
HSF4
HSF5
HSFY1
HSFY2
IRF1
IRF2
IRF3
IRF4
IRF5
IRF6
IRF7
IRF8
IRF9
MSANTD3
BORCS8-MEF2B
MEF2A
MEF2B
MEF2C
MEF2D
SRF
MBD2
SETDB1
MECP2
MTERF1
CDC5L
MYB
MYBL1
MYBL2
ZZZ3
MYRF
AR
ESR1
ESR2
ESRRA
ESRRB
ESRRG
HNF4A
HNF4G
NR1D1
NR1D2
NR1H2
NR1H4
NR1I2
NR1I3
NR2C1
NR2C2
NR2E1
NR2E3
NR2F1
NR2F2
NR2F6
NR3C1
NR3C2
NR4A1
NR4A2
NR4A3
NR5A1
NR5A2
NR6A1
PGR
PPARA
PPARD
PPARG
RARA
RARB
RARG
RORA
RORB
RORC
RXRA
RXRB
RXRG
THRA
THRB
VDR
TP53
TP63
TP73
PAX1
PAX5
PAX8
PAX9
LCOR
LCORL
PROX1
NFAT5
NFATC1
NFATC2
NFATC3
NFATC4
NFKB1
NFKB2
REL
RELA
RELB
RFX1
RFX2
RFX3
RFX4
RFX5
RFX7
RUNX1
RUNX2
RUNX3
AIRE
GMEB1
GMEB2
SKOR2
NFIA
NFIB
NFIC
NFIX
SMAD1
SMAD3
SMAD4
SMAD5
SMAD9
STAT1
STAT2
STAT3
STAT4
STAT5A
STAT5B
STAT6
EOMES
MGA
T
TBR1
TBX1
TBX15
TBX18
TBX19
TBX2
TBX20
TBX21
TBX22
TBX3
TBX4
TBX5
TBX6
TBP
TEAD1
TEAD2
TEAD3
TEAD4
THAP1
THAP12
BPTF
CARF
CEBPZ
CPEB1
GTF2B
LTF
MTF2
NFE4
NFYB
NFYC
NR0B1
NRF1
PHF1
POU2AF1
PURA
SKOR1
SPZ1
TOPORS
XPA

## Sheet: MS SC gliosis-associated module
List of human genes co-upregulated with GJA1 in MS spinal cords (Nataf et al. IJMS 2017 ; data supplement 2)
Methods (Nataf et al. IJMS 2017) : from the transcriptomics data obtained by the analysis of MS spinal cord periplaques and adajacent white matter (Lieury et al. Glia 2014), a list of 200 genes that most closely co-upregulate with the astrocyte gene marker GJA1 (Gap Junction A1 also known as Connexin 43) in MS SC periplaques was established.
Gene Symbol	Gene Name
ABHD17C	abhydrolase domain containing 17C [Source:HGNC Symbol;Acc:26925]
ABLIM1	actin binding LIM protein 1 [Source:HGNC Symbol;Acc:78]
ACSS3	acyl-CoA synthetase short-chain family member 3 [Source:HGNC Symbol;Acc:24723]
ADCY8	adenylate cyclase 8 (brain) [Source:HGNC Symbol;Acc:239]
ADD3	adducin 3 (gamma) [Source:HGNC Symbol;Acc:245]
AEBP1	AE binding protein 1 [Source:HGNC Symbol;Acc:303]
AGPAT3	1-acylglycerol-3-phosphate O-acyltransferase 3 [Source:HGNC Symbol;Acc:326]
AHCYL1	adenosylhomocysteinase-like 1 [Source:HGNC Symbol;Acc:344]
AHNAK	AHNAK nucleoprotein [Source:HGNC Symbol;Acc:347]
AIDA	axin interactor, dorsalization associated [Source:HGNC Symbol;Acc:25761]
AK1	adenylate kinase 1 [Source:HGNC Symbol;Acc:361]
AK4	adenylate kinase 4 [Source:HGNC Symbol;Acc:363]
AKR1C2	aldo-keto reductase family 1, member C2 [Source:HGNC Symbol;Acc:385]
ALDH5A1	aldehyde dehydrogenase 5 family, member A1 [Source:HGNC Symbol;Acc:408]
ANKRD35	ankyrin repeat domain 35 [Source:HGNC Symbol;Acc:26323]
AQP1	aquaporin 1 [Source:HGNC Symbol;Acc:633]
AR	androgen receptor [Source:HGNC Symbol;Acc:644]
ARHGAP32	Rho GTPase activating protein 32 [Source:HGNC Symbol;Acc:17399]
ARHGAP5	Rho GTPase activating protein 5 [Source:HGNC Symbol;Acc:675]
ATP1A2	ATPase, Na+/K+ transporting, alpha 2 polypeptide [Source:HGNC Symbol;Acc:800]
ATP1B2	ATPase, Na+/K+ transporting, beta 2 polypeptide [Source:HGNC Symbol;Acc:805]
B3GALTL	beta 1,3-galactosyltransferase-like [Source:HGNC Symbol;Acc:20207]
BAALC	brain and acute leukemia, cytoplasmic [Source:HGNC Symbol;Acc:14333]
BMPR1A	bone morphogenetic protein receptor, type IA [Source:HGNC Symbol;Acc:1076]
BMPR1B	bone morphogenetic protein receptor, type IB [Source:HGNC Symbol;Acc:1077]
BOC	BOC cell adhesion associated, oncogene regulated [Source:HGNC Symbol;Acc:17173]
CAB39L	calcium binding protein 39-like [Source:HGNC Symbol;Acc:20290]
CACNB4	calcium channel, voltage-dependent, beta 4 subunit [Source:HGNC Symbol;Acc:1404]
CAP2	CAP, adenylate cyclase-associated protein, 2 (yeast) [Source:HGNC Symbol;Acc:20039]
CCDC80	coiled-coil domain containing 80 [Source:HGNC Symbol;Acc:30649]
CD109	CD109 molecule [Source:HGNC Symbol;Acc:21685]
CD200	CD200 molecule [Source:HGNC Symbol;Acc:7203]
CD24	CD24 molecule [Source:HGNC Symbol;Acc:1645]
CD44	CD44 molecule (Indian blood group) [Source:HGNC Symbol;Acc:1681]
CDC42EP4	CDC42 effector protein (Rho GTPase binding) 4 [Source:HGNC Symbol;Acc:17147]
CDH10	cadherin 10, type 2 (T2-cadherin) [Source:HGNC Symbol;Acc:1749]
CDH2	cadherin 2, type 1, N-cadherin (neuronal) [Source:HGNC Symbol;Acc:1759]
CDIP1	cell death-inducing p53 target 1 [Source:HGNC Symbol;Acc:13234]
CERS6	ceramide synthase 6 [Source:HGNC Symbol;Acc:23826]
CLEC4A	C-type lectin domain family 4, member A [Source:HGNC Symbol;Acc:13257]
CLU	clusterin [Source:HGNC Symbol;Acc:2095]
CNTN1	contactin 1 [Source:HGNC Symbol;Acc:2171]
COLCA2	colorectal cancer associated 2 [Source:HGNC Symbol;Acc:26978]
CPE	carboxypeptidase E [Source:HGNC Symbol;Acc:2303]
CRK	v-crk avian sarcoma virus CT10 oncogene homolog [Source:HGNC Symbol;Acc:2362]
CTNND2	catenin (cadherin-associated protein), delta 2 [Source:HGNC Symbol;Acc:2516]
DAAM1	dishevelled associated activator of morphogenesis 1 [Source:HGNC Symbol;Acc:18142]
DAK	dihydroxyacetone kinase 2 homolog (S. cerevisiae) [Source:HGNC Symbol;Acc:24552]
DENND2A	DENN/MADD domain containing 2A [Source:HGNC Symbol;Acc:22212]
DIRC2	disrupted in renal carcinoma 2 [Source:HGNC Symbol;Acc:16628]
DNAAF2	dynein, axonemal, assembly factor 2 [Source:HGNC Symbol;Acc:20188]
DOK5	docking protein 5 [Source:HGNC Symbol;Acc:16173]
DPY19L3	dpy-19-like 3 (C. elegans) [Source:HGNC Symbol;Acc:27120]
DPYSL3	dihydropyrimidinase-like 3 [Source:HGNC Symbol;Acc:3015]
EDNRB	endothelin receptor type B [Source:HGNC Symbol;Acc:3180]
EFHC2	EF-hand domain (C-terminal) containing 2 [Source:HGNC Symbol;Acc:26233]
EHBP1	EH domain binding protein 1 [Source:HGNC Symbol;Acc:29144]
EHBP1L1	EH domain binding protein 1-like 1 [Source:HGNC Symbol;Acc:30682]
EMC8	ER membrane protein complex subunit 8 [Source:HGNC Symbol;Acc:7864]
ENAH	enabled homolog (Drosophila) [Source:HGNC Symbol;Acc:18271]
EPHX1	epoxide hydrolase 1, microsomal (xenobiotic) [Source:HGNC Symbol;Acc:3401]
EYA2	eyes absent homolog 2 (Drosophila) [Source:HGNC Symbol;Acc:3520]
EZR	ezrin [Source:HGNC Symbol;Acc:12691]
FAM13A	family with sequence similarity 13, member A [Source:HGNC Symbol;Acc:19367]
FAM173B	family with sequence similarity 173, member B [Source:HGNC Symbol;Acc:27029]
FARP1	FERM, RhoGEF (ARHGEF) and pleckstrin domain protein 1 (chondrocyte-derived) [Source:HGNC Symbol;Acc:3591]
FBXL4	F-box and leucine-rich repeat protein 4 [Source:HGNC Symbol;Acc:13601]
FBXO8	F-box protein 8 [Source:HGNC Symbol;Acc:13587]
FGF2	fibroblast growth factor 2 (basic) [Source:HGNC Symbol;Acc:3676]
FHL1	four and a half LIM domains 1 [Source:HGNC Symbol;Acc:3702]
FMN2	formin 2 [Source:HGNC Symbol;Acc:14074]
FRY	furry homolog (Drosophila) [Source:HGNC Symbol;Acc:20367]
FZD3	frizzled family receptor 3 [Source:HGNC Symbol;Acc:4041]
GFAP	glial fibrillary acidic protein [Source:HGNC Symbol;Acc:4235]
GFPT2	glutamine-fructose-6-phosphate transaminase 2 [Source:HGNC Symbol;Acc:4242]
GLIS2	GLIS family zinc finger 2 [Source:HGNC Symbol;Acc:29450]
GLIS3	GLIS family zinc finger 3 [Source:HGNC Symbol;Acc:28510]
GMPR	guanosine monophosphate reductase [Source:HGNC Symbol;Acc:4376]
GNG12	guanine nucleotide binding protein (G protein), gamma 12 [Source:HGNC Symbol;Acc:19663]
GOLIM4	golgi integral membrane protein 4 [Source:HGNC Symbol;Acc:15448]
GPC4	glypican 4 [Source:HGNC Symbol;Acc:4452]
GPD1L	glycerol-3-phosphate dehydrogenase 1-like [Source:HGNC Symbol;Acc:28956]
GPM6A	glycoprotein M6A [Source:HGNC Symbol;Acc:4460]
GPR125	G protein-coupled receptor 125 [Source:HGNC Symbol;Acc:13839]
GRAMD3	GRAM domain containing 3 [Source:HGNC Symbol;Acc:24911]
HERC5	HECT and RLD domain containing E3 ubiquitin protein ligase 5 [Source:HGNC Symbol;Acc:24368]
HSPB8	heat shock 22kDa protein 8 [Source:HGNC Symbol;Acc:30171]
ID4	inhibitor of DNA binding 4, dominant negative helix-loop-helix protein [Source:HGNC Symbol;Acc:5363]
IL17D	interleukin 17D [Source:HGNC Symbol;Acc:5984]
IL33	interleukin 33 [Source:HGNC Symbol;Acc:16028]
IQCK	IQ motif containing K [Source:HGNC Symbol;Acc:28556]
ITGB8	integrin, beta 8 [Source:HGNC Symbol;Acc:6163]
JAM2	junctional adhesion molecule 2 [Source:HGNC Symbol;Acc:14686]
KCTD15	potassium channel tetramerization domain containing 15 [Source:HGNC Symbol;Acc:23297]
KIT	v-kit Hardy-Zuckerman 4 feline sarcoma viral oncogene homolog [Source:HGNC Symbol;Acc:6342]
KLHDC2	kelch domain containing 2 [Source:HGNC Symbol;Acc:20231]
KLHL13	kelch-like family member 13 [Source:HGNC Symbol;Acc:22931]
KLHL40	kelch-like family member 40 [Source:HGNC Symbol;Acc:30372]
KPNA3	karyopherin alpha 3 (importin alpha 4) [Source:HGNC Symbol;Acc:6396]
LGI1	leucine-rich, glioma inactivated 1 [Source:HGNC Symbol;Acc:6572]
LIFR	leukemia inhibitory factor receptor alpha [Source:HGNC Symbol;Acc:6597]
LMO3	LIM domain only 3 (rhombotin-like 2) [Source:HGNC Symbol;Acc:6643]
LYSMD4	LysM, putative peptidoglycan-binding, domain containing 4 [Source:HGNC Symbol;Acc:26571]
MAT2B	methionine adenosyltransferase II, beta [Source:HGNC Symbol;Acc:6905]
MDFIC	MyoD family inhibitor domain containing [Source:HGNC Symbol;Acc:28870]
MDM1	Mdm1 nuclear protein homolog (mouse) [Source:HGNC Symbol;Acc:29917]
MEGF9	multiple EGF-like-domains 9 [Source:HGNC Symbol;Acc:3234]
MFAP3L	microfibrillar-associated protein 3-like [Source:HGNC Symbol;Acc:29083]
MLC1	megalencephalic leukoencephalopathy with subcortical cysts 1 [Source:HGNC Symbol;Acc:17082]
MLF1	myeloid leukemia factor 1 [Source:HGNC Symbol;Acc:7125]
MRAS	muscle RAS oncogene homolog [Source:HGNC Symbol;Acc:7227]
MSI2	musashi RNA-binding protein 2 [Source:HGNC Symbol;Acc:18585]
MTA3	metastasis associated 1 family, member 3 [Source:HGNC Symbol;Acc:23784]
MYH10	myosin, heavy chain 10, non-muscle [Source:HGNC Symbol;Acc:7568]
NADK2	NAD kinase 2, mitochondrial [Source:HGNC Symbol;Acc:26404]
NANOS1	nanos homolog 1 (Drosophila) [Source:HGNC Symbol;Acc:23044]
NAP1L3	nucleosome assembly protein 1-like 3 [Source:HGNC Symbol;Acc:7639]
NAT8L	N-acetyltransferase 8-like (GCN5-related, putative) [Source:HGNC Symbol;Acc:26742]
NBN	nibrin [Source:HGNC Symbol;Acc:7652]
NDNF	neuron-derived neurotrophic factor [Source:HGNC Symbol;Acc:26256]
NEBL	nebulette [Source:HGNC Symbol;Acc:16932]
NFIA	nuclear factor I/A [Source:HGNC Symbol;Acc:7784]
NFIB	nuclear factor I/B [Source:HGNC Symbol;Acc:7785]
NNT	nicotinamide nucleotide transhydrogenase [Source:HGNC Symbol;Acc:7863]
NOTCH2	notch 2 [Source:HGNC Symbol;Acc:7882]
NR3C2	nuclear receptor subfamily 3, group C, member 2 [Source:HGNC Symbol;Acc:7979]
NRG3	neuregulin 3 [Source:HGNC Symbol;Acc:7999]
NTRK2	neurotrophic tyrosine kinase, receptor, type 2 [Source:HGNC Symbol;Acc:8032]
OCRL	oculocerebrorenal syndrome of Lowe [Source:HGNC Symbol;Acc:8108]
PAM	peptidylglycine alpha-amidating monooxygenase [Source:HGNC Symbol;Acc:8596]
PBXIP1	pre-B-cell leukemia homeobox interacting protein 1 [Source:HGNC Symbol;Acc:21199]
PCBP1	poly(rC) binding protein 1 [Source:HGNC Symbol;Acc:8647]
PCDH18	protocadherin 18 [Source:HGNC Symbol;Acc:14268]
PDE4DIP	phosphodiesterase 4D interacting protein [Source:HGNC Symbol;Acc:15580]
PDLIM3	PDZ and LIM domain 3 [Source:HGNC Symbol;Acc:20767]
PFN2	profilin 2 [Source:HGNC Symbol;Acc:8882]
PLCXD3	phosphatidylinositol-specific phospholipase C, X domain containing 3 [Source:HGNC Symbol;Acc:31822]
PLOD2	procollagen-lysine, 2-oxoglutarate 5-dioxygenase 2 [Source:HGNC Symbol;Acc:9082]
PON2	paraoxonase 2 [Source:HGNC Symbol;Acc:9205]
PRDX6	peroxiredoxin 6 [Source:HGNC Symbol;Acc:16753]
PRKCA	protein kinase C, alpha [Source:HGNC Symbol;Acc:9393]
PRPF38A	pre-mRNA processing factor 38A [Source:HGNC Symbol;Acc:25930]
PSAT1	phosphoserine aminotransferase 1 [Source:HGNC Symbol;Acc:19129]
PYGO1	pygopus homolog 1 (Drosophila) [Source:HGNC Symbol;Acc:30256]
RAB23	RAB23, member RAS oncogene family [Source:HGNC Symbol;Acc:14263]
RABL3	RAB, member of RAS oncogene family-like 3 [Source:HGNC Symbol;Acc:18072]
RABL5	RAB, member RAS oncogene family-like 5 [Source:HGNC Symbol;Acc:21895]
RALBP1	ralA binding protein 1 [Source:HGNC Symbol;Acc:9841]
RASL12	RAS-like, family 12 [Source:HGNC Symbol;Acc:30289]
RBM17	RNA binding motif protein 17 [Source:HGNC Symbol;Acc:16944]
RCN1	reticulocalbin 1, EF-hand calcium binding domain [Source:HGNC Symbol;Acc:9934]
RFTN2	raftlin family member 2 [Source:HGNC Symbol;Acc:26402]
RIN1	Ras and Rab interactor 1 [Source:HGNC Symbol;Acc:18749]
RNF19A	ring finger protein 19A, RBR E3 ubiquitin protein ligase [Source:HGNC Symbol;Acc:13432]
RRAGD	Ras-related GTP binding D [Source:HGNC Symbol;Acc:19903]
RSPH1	radial spoke head 1 homolog (Chlamydomonas) [Source:HGNC Symbol;Acc:12371]
RYR3	ryanodine receptor 3 [Source:HGNC Symbol;Acc:10485]
SCARA3	scavenger receptor class A, member 3 [Source:HGNC Symbol;Acc:19000]
SDC2	syndecan 2 [Source:HGNC Symbol;Acc:10659]
SDC4	syndecan 4 [Source:HGNC Symbol;Acc:10661]
SEPT9	septin 9 [Source:HGNC Symbol;Acc:7323]
SERPING1	serpin peptidase inhibitor, clade G (C1 inhibitor), member 1 [Source:HGNC Symbol;Acc:1228]
SIDT1	SID1 transmembrane family, member 1 [Source:HGNC Symbol;Acc:25967]
SIRT1	sirtuin 1 [Source:HGNC Symbol;Acc:14929]
SLC16A9	solute carrier family 16, member 9 [Source:HGNC Symbol;Acc:23520]
SLC22A4	solute carrier family 22 (organic cation/zwitterion transporter), member 4 [Source:HGNC Symbol;Acc:10968]
SMAD1	SMAD family member 1 [Source:HGNC Symbol;Acc:6767]
SMAD2	SMAD family member 2 [Source:HGNC Symbol;Acc:6768]
SOX11	SRY (sex determining region Y)-box 11 [Source:HGNC Symbol;Acc:11191]
SOX2	SRY (sex determining region Y)-box 2 [Source:HGNC Symbol;Acc:11195]
SOX6	SRY (sex determining region Y)-box 6 [Source:HGNC Symbol;Acc:16421]
SOX9	SRY (sex determining region Y)-box 9 [Source:HGNC Symbol;Acc:11204]
SPARCL1	SPARC-like 1 (hevin) [Source:HGNC Symbol;Acc:11220]
SPIN1	spindlin 1 [Source:HGNC Symbol;Acc:11243]
SPNS3	spinster homolog 3 (Drosophila) [Source:HGNC Symbol;Acc:28433]
SPOCK2	sparc/osteonectin, cwcv and kazal-like domains proteoglycan (testican) 2 [Source:HGNC Symbol;Acc:13564]
STEAP2	STEAP family member 2, metalloreductase [Source:HGNC Symbol;Acc:17885]
STK38L	serine/threonine kinase 38 like [Source:HGNC Symbol;Acc:17848]
STOM	stomatin [Source:HGNC Symbol;Acc:3383]
SULF1	sulfatase 1 [Source:HGNC Symbol;Acc:20391]
SYBU	syntabulin (syntaxin-interacting) [Source:HGNC Symbol;Acc:26011]
SYNPO2	synaptopodin 2 [Source:HGNC Symbol;Acc:17732]
TCEAL2	transcription elongation factor A (SII)-like 2 [Source:HGNC Symbol;Acc:29818]
TIAM1	T-cell lymphoma invasion and metastasis 1 [Source:HGNC Symbol;Acc:11805]
TMEM123	transmembrane protein 123 [Source:HGNC Symbol;Acc:30138]
TMEM231	transmembrane protein 231 [Source:HGNC Symbol;Acc:37234]
TMEM38B	transmembrane protein 38B [Source:HGNC Symbol;Acc:25535]
TMEM47	transmembrane protein 47 [Source:HGNC Symbol;Acc:18515]
TOB1	transducer of ERBB2, 1 [Source:HGNC Symbol;Acc:11979]
TP53BP2	tumor protein p53 binding protein, 2 [Source:HGNC Symbol;Acc:12000]
TSPAN6	tetraspanin 6 [Source:HGNC Symbol;Acc:11858]
TXNIP	thioredoxin interacting protein [Source:HGNC Symbol;Acc:16952]
UXS1	UDP-glucuronate decarboxylase 1 [Source:HGNC Symbol;Acc:17729]
XIAP	X-linked inhibitor of apoptosis [Source:HGNC Symbol;Acc:592]
YAP1	Yes-associated protein 1 [Source:HGNC Symbol;Acc:16262]
ZMAT3	zinc finger, matrin-type 3 [Source:HGNC Symbol;Acc:29983]
ZNF106	zinc finger protein 106 [Source:HGNC Symbol;Acc:12886]
ZNF45	zinc finger protein 45 [Source:HGNC Symbol;Acc:13111]
ZNF853	zinc finger protein 853 [Source:HGNC Symbol;Acc:21767]
ZNHIT6	zinc finger, HIT-type containing 6 [Source:HGNC Symbol;Acc:26089]

## Sheet: MS SC gliosis-associated TFs
List of human TFs co-upregulated with GJA1 in MS spinal cords
Methods: the list of 200 genes that most closely co-upregulate with the astrocyte gene marker GJA1 (Gap Junction A1 also known as Connexin 43) in MS SC periplaques (Nataf et al. IJMS 2017) was crossed the list of currently known human TFs (Lambert et al. Cell 2018).
Gene Symbol	Gene Name
GLIS3	GLIS family zinc finger 3
AR	androgen receptor
SMAD1	SMAD family member 1
NR3C2	nuclear receptor subfamily 3 group C member 2
NFIA	nuclear factor I A
NFIB	nuclear factor I B
SOX6	SRY-box 6
SOX2	SRY-box 2
SOX9	SRY-box 9
SOX11	SRY-box 11
ZNF45	zinc finger protein 45
GLIS2	GLIS family zinc finger 2
